# Supplementary material for: The Release of a Highly Cytotoxic Paullone Bearing a TEMPO Free Radical from the HSA Hydrogel: An EPR Spectroscopic Characterization
Source: Pharmaceutics. 2022 May 30;14(6):1174. doi: 10.3390/pharmaceutics14061174 (PMC9227768; doi:10.3390/pharmaceutics14061174)
Supplement: Supplementary file 1 [file pharmaceutics-14-01174-s001.zip]

Archive with 1 entries (1 files):
- pharmaceutics-1732951-supplementary.pdf
